# Supplementary material for: Copy number polymorphisms and anticancer pharmacogenomics
Source: Genome Biol. 2011 May 25;12(5):R46. doi: 10.1186/gb-2011-12-5-r46 (PMC3219969; doi:10.1186/gb-2011-12-5-r46)
Supplement: Additional file 1 — Real-time PCR data on CCND1. The table lists the real-time PCR. values for CCND1 expression, as measured in the independent set of 52 cell lines. [file gb-2011-12-5-r46-S1.XLS]

## Sheet: Sheet1
Cell line	CCND1 realtime
GM06986	0.000358684
GM06995	0.00132206
GM07002	0.00121149
GM07014	0.000582683
GM07016	0.000309023
GM07017	8.7461e-05
GM07049	0.000309023
GM07050	0.000756695
GM07340	0.00233073
GM07341	8.57799e-05
GM07346	0.00215664
GM07347	0.000442511
GM10837	0.000291544
GM10840	0.000284753
GM10841	0.000338865
GM10844	0.000636744
GM10845	0.000336758
GM10848	0.000693412
GM10858	6.17158e-05
GM11843	0.000288129
GM11891	0.000159186
GM11893	0.000400475
GM11894	0.00051398
GM11917	0.000333506
GM11918	1.98019e-05
GM11919	0.00276214
GM11920	0.00185162
GM11931	0.000459069
GM12045	0.000593691
GM12058	0.00255759
GM12096	0.00135358
GM12099	0.000342644
GM12116	0.000988138
GM12117	0.000130198
GM12274	0.000626239
GM12718	0.000839024
GM12748	0.000780129
GM12749	0.0020403
GM12889	0.000489637
GM12890	0.000258957
GM13042	0.000208741
GM13044	0.000321476
GM13045	0.000442204
GM13046	0.00136017
GM13047	0.000792666
GM13048	0.000329371
GM13049	0.000871024
GM13050	0.000117098
GM13051	0.000140806
GM13052	0.000151017
GM13060	0.00255936
GM13133	0.00351563
